# Supplementary material for: A spatial obesity risk score for describing the obesogenic environment using kernel density estimation: development and parameter variation
Source: BMC Med Res Methodol. 2023 Mar 17;23:65. doi: 10.1186/s12874-023-01883-y (PMC10021981; doi:10.1186/s12874-023-01883-y)
Supplement: Supplementary file 3 — Additional file 3. [file 12874_2023_1883_MOESM3_ESM.zip]

Archive with 6 entries (6 files):
- Data_download_example_Augsburg.txt
- Data_preprocessing.txt
- Evaluation_Points_code.txt
- KDE_overlay_code.txt
- Main_code_revised.txt
- Ripley_code.txt
