# Supplementary material for: A spatial obesity risk score for describing the obesogenic environment using kernel density estimation: development and parameter variation
Source: BMC Med Res Methodol. 2023 Mar 17;23:65. doi: 10.1186/s12874-023-01883-y (PMC10021981; doi:10.1186/s12874-023-01883-y)
Supplement: Supplementary file 3 — Additional file 3. [file 12874_2023_1883_MOESM3_ESM.zip › Data_preprocessing.txt]

# Data pre-processing for Spatial Obesity Risk Score (SORS)


#Use the function poi_processing to load and preprocess your POI data
#see the corresponding definition below
#before running the main code, Ripley code, as well as KDE overlay code
#this function code needs to be executed 

#pre-requisites: download the data and determine the path on your hard disk where the data resides
#call the function with the path in quotes and with the corresponding file ending
#(in this case POI data had .geojson ending)

library(rgdal)

library(geojsonR)
library(fields)
library(MASS)

library(spatstat)
library(sparr)
#library(prob)  #new: package removed from CRAN => new implementation of functions
library(dbscan)

poi_preprocessing <- function(poi_data_path){

categories <- c("amenity","leisure","sport","landuse","natural","office","shop","vending","craft","tourism","highway","railway","aeroway")

categories2 <- c("Name","Coordinates","Street","House_number","ZIP_code")


gj_file <- FROM_GeoJson(url_file_string = poi_data_path)


for(a in categories)
eval(parse(text=paste0("Type_",a," <- 0")))

for(a in categories2)
eval(parse(text=paste0("",a," <- 0")))


for(k in 1:length(gj_file$features)){

for(a in categories)
eval(parse(text=paste0("Type_",a,"[k] <- 0")))

for(a in categories2)
eval(parse(text=paste0("",a,"[k] <- 0")))

}


for(k in 1:length(gj_file$features)){

for(a in categories)
eval(parse(text=paste0("if(!is.null(gj_file$features[[k]]$properties$",a,")){\nType_",a,"[k] <- gj_file$features[[k]]$properties$",a,"\n}")))

if(!is.null(gj_file$features[[k]]$properties$name)){
Name[k] <- gj_file$features[[k]]$properties$name
}
if(!is.null(gj_file$features[[k]]$geometry$coordinates)){
Coordinates[k] <- paste(gj_file$features[[k]]$geometry$coordinates[1], gj_file$features[[k]]$geometry$coordinates[2], sep = "_")
}
if(!is.null(gj_file$features[[k]]$properties$"addr:street")){
Street[k] <- gj_file$features[[k]]$properties$"addr:street"
}
if(!is.null(gj_file$features[[k]]$properties$"addr:housenumber")){
House_number[k] <- gj_file$features[[k]]$properties$"addr:housenumber"
}
if(!is.null(gj_file$features[[k]]$properties$"addr:postcode")){
ZIP_code[k] <- gj_file$features[[k]]$properties$"addr:postcode"
}
}


Data_total <- cbind(Type_amenity, Type_leisure, Type_sport, Type_landuse, Type_natural, Type_office, Type_shop, Type_vending, Type_craft, Type_tourism, Type_highway, Type_railway, Type_aeroway, Name, Coordinates, Street, House_number, ZIP_code)


col_count <- 0

for(a in categories){
eval(parse(text=paste0("col_del <- NULL\ncol_count <- col_count + 1\ncol_del <- c(-1:-13)[-col_count]\nData_",a," <- Data_total[order(Type_",a,"),]\nData_",a," <- Data_",a,"[,col_del]\nData_",a," <- Data_",a,"[(Data_",a,"[,1] != '0'),]\nif(!is.null(colnames(Data_",a,")))\ncolnames(Data_",a,")[1] <- 'Type'")))
}


Data_sorted <- rbind(Data_amenity,Data_leisure, Data_sport, Data_landuse, Data_natural, Data_office, Data_shop, Data_vending, Data_craft, Data_tourism, Data_highway, Data_railway, Data_aeroway)
rownames(Data_sorted) <- c()


j <- 1
List <- list()

data_part <- matrix(0, 1, length(Data_sorted[1,]))
data_part <- rbind(data_part, Data_sorted[1,])
data_part <- matrix(data_part[-1,],1,)
colnames(data_part)[1:6] <- c("Type", "Name", "Coordinates", "Street", "House_number", "ZIP_code")


for(k in 1:(length(Data_sorted[,1])-1)){

if(Data_sorted[k,1] != Data_sorted[k+1,1]){
List[[j]] <- data_part
data_part <- matrix(0, 1, length(Data_sorted[1,]))
j <- j+1
}
data_part <- rbind(data_part,Data_sorted[k+1,])

if(data_part[1,3]==0){

if(length(data_part[,1]) > 2)
data_part <- data_part[-1,]

else{
data_part <- matrix(data_part[-1,],1,)
colnames(data_part)[1:6] <- c("Type", "Name", "Coordinates", "Street", "House_number", "ZIP_code")
}}
}
List[[j]] <- data_part

String <- list()
for(k in 1:length(List)){
String[[k]] <- List[[k]][,3]
}

Transform_String_coords <- function(String){
characters <- 0
lon <- 0
lat <- 0
plotlist <- list()
for (k in 1:length(String)){
characters <- strsplit(String[[k]], "")
for (j in 1:length(characters)){
for (l in 1:length(characters[[j]])){
if (characters[[j]][l] == "_"){
lon[j] <- paste(characters[[j]][1:(l-1)], collapse="")
lat[j] <- paste(characters[[j]][(l+1):(length(characters[[j]]))], collapse = "")
}}}
plotlist[[k]] <- cbind(lon,lat)
lon <- 0
lat <- 0
characters <- 0
}
return(plotlist)
}

Plot_list <- Transform_String_coords(String)

lng <- 0
lat <- 0
lab <- 0

for (k in 1:length(Plot_list)){
lng <- c(lng, Plot_list[[k]][,1])
lat <- c(lat, Plot_list[[k]][,2])
lab <- c(lab, List[[k]][,1])
}

lng <- lng[-1]
lat <- lat[-1]
lab <- lab[-1]

df <- data.frame(lng, lat, lab)
df$lab <- factor(df$lab)
df$lng <- as.numeric(paste(df$lng))
df$lat <- as.numeric(paste(df$lat))


#filtering of eventually targeted variables

catable <- c("fast_food", "bbq", "ice_cream", "pastry", "sweets", "ice_cream", "pastry", "restaurant", "biergarten", "food_court", "greengrocer", "deli", "dairy", "milk", "supermarket", "national_park", "garden", "nature_reserve", "park", "fell", "grassland", "scrub", "dog_park", "village_green", "vine_yard", "golf_course", "green_field", "meadow", "orchard", "plant_nursery", "dive_centre", "dojo", "dance", "fitness_centre", "fitness_station", "ice_rink", "pitch", "playground", "sports_centre", "swimming_area", "swimming_pool", "track", "9pin", "10pin", "american_football", "aikido", "archery", "athletics", "australian_football", "badminton", "bandy", "base", "baseball", "basketball", "beachvolleyball", "billiards", "bmx", "bobsleigh", "boules", "bowles", "boxing", "canadian_football", "canoe", "chess", "cliff_diving", "climbing", "climbing_adventure", "cricket", "croquet", "curling", "cycling", "darts", "equestrian", "fencing", "field_hockey", "free_flying", "gaelic_games", "golf", "gymnastics", "handball", "hapkido", "horseshoes", "ice_hockey", "ice_skating", "ice_stock", "judo", "karting", "kitesurfing", "korfball", "multi", "netball", "obstacle_course", "orienteering", "paddle_tennis", "parachuting", "paragliding", "pelota", "racquet", "rc_car", "roller_skating", "rowing", "running", "sailing", "scuba_diving", "shooting", "skateboard", "soccer", "sumo", "surfing", "swimming", "table_tennis", "taekwondo", "tennis", "toboggan", "volleyball", "water_polo", "water_ski", "weightlifting", "wrestling", "yoga", "hiking", "fitness_trail", "wood", "school", "fountain", "kneipp_water_cure", "table", "fishing", "garden", "miniature_golf", "nature_reserve", "picnic_table", "summer_camp", "water_park", "picnic_site", "theme_park", "zoo", "scrub", "heath", "grassland", "fell", "beach_resort", "water", "camp_site", "picnic_site", "rest_area", "recreation_ground", "boat_sharing", "boat_rental", "park", "national_park", "fire_station", "police", "prison", "security", "aerodrome", "helipad", "heliport", "car_rental", "car_sharing", "taxi", "airfield", "bus_station", "bus_stop", "station", "halt", "tram_stop", "college", "library", "school", "language_school", "university", "clinic", "dentist", "doctors", "hospital", "nursing_home", "pharmacy", "therapist", "medical_supply", "first_aid")

Data_usable <- NULL

for(r in 1:nrow(df)){
if(sum(catable==df$lab[r]) > 0 ){  #new: exchange of isin function from prob package
Data_usable <- rbind(Data_usable,df[r,])
}}


#separation of POIs into categories obesogenic and protective

points.obesogenic <- Data_usable[(Data_usable$lab == "fast_food") | (Data_usable$lab == "bbq")  | (Data_usable$lab == "ice_cream") | (Data_usable$lab == "pastry") | (Data_usable$lab == "sweets") | (Data_usable$lab == "convenience_store") | (Data_usable$lab == "aerodrome") | (Data_usable$lab == "helipad") | (Data_usable$lab == "heliport") | (Data_usable$lab == "car_rental") | (Data_usable$lab == "car_sharing") | (Data_usable$lab == "taxi") | (Data_usable$lab == "airfield") | (Data_usable$lab == "bus_station") | (Data_usable$lab == "bus_stop") | (Data_usable$lab == "station") | (Data_usable$lab == "halt") | (Data_usable$lab == "tram_stop"),]

points.protective <- Data_usable[(Data_usable$lab != "fast_food") & (Data_usable$lab != "bbq")  & (Data_usable$lab != "ice_cream") & (Data_usable$lab != "pastry") & (Data_usable$lab != "sweets") & (Data_usable$lab != "convenience_store") & (Data_usable$lab != "aerodrome") & (Data_usable$lab != "helipad") & (Data_usable$lab != "heliport") & (Data_usable$lab != "car_rental") & (Data_usable$lab != "car_sharing") & (Data_usable$lab != "taxi") & (Data_usable$lab != "airfield") & (Data_usable$lab != "bus_station") & (Data_usable$lab != "bus_stop") & (Data_usable$lab != "station") & (Data_usable$lab != "halt") & (Data_usable$lab != "tram_stop"),]
points.obesogenic$lab2 <- 0

points.obesogenic$lab2[points.obesogenic$lab=="convenience_store"] <- "Convenience_store"

points.obesogenic$lab2[points.obesogenic$lab=="fast_food"] <- "Fast_food"
points.obesogenic$lab2[points.obesogenic$lab=="bbq"] <- "Fast_food"


#determination of categories at a higher level for the weighting process

UF <- c("ice_cream","pastry","sweets")

for(a in UF)
eval(parse(text=paste0("points.obesogenic$lab2[points.obesogenic$lab=='",a,"'] <- 'Unhealthy_food'")))

Rest <- c("restaurant","biergarten","food_court")

for(a in Rest)
eval(parse(text=paste0("points.protective$lab2[points.protective$lab=='",a,"'] <- 'Restaurants'")))

HF <- c("greengrocer","deli","dairy","milk")

for(a in HF)
eval(parse(text=paste0("points.protective$lab2[points.protective$lab=='",a,"'] <- 'Healthy_food'")))

points.protective$lab2[points.protective$lab=="supermarket"] <- "Supermarkets"

GS <- c("national_park","garden","nature_reserve","park","fell","grassland","scrub","dog_park","village_green","vine_yard","golf_course","green_field","meadow","orchard","plant_nursery")

for(a in GS)
eval(parse(text=paste0("points.protective$lab2[points.protective$lab=='",a,"'] <- 'Green_space'")))

PAF <- c("dive_centre","dojo","dance","fitness_centre","fitness_station","ice_rink","pitch","playground","sports_centre","swimming_area","swimming_pool","track","9pin","10pin","american_football","aikido","archery","athletics","australian_football","badminton","bandy","base","baseball","basketball","beachvolleyball","billiards","bmx","bobsleigh","boules","bowles","boxing","canadian_football","canoe","chess","cliff_diving","climbing","climbing_adventure","cricket","croquet","curling","cycling","darts","equestrian","fencing","field_hockey","free_flying","gaelic_games","golf","gymnastics","handball","hapkido","horseshoes","ice_hockey","ice_skating","ice_stock","judo","karting","kitesurfing","korfball","multi","netball","obstacle_course","orienteering","paddle_tennis","parachuting","paragliding","pelota","racquet","rc_car","roller_skating","rowing","running","sailing","scuba_diving","shooting","skateboard","soccer","sumo","surfing","swimming","table_tennis","taekwondo","tennis","toboggan","volleyball","water_polo","water_ski","weightlifting","wrestling","yoga","hiking","fitness_trail")

for(a in PAF)
eval(parse(text=paste0("points.protective$lab2[points.protective$lab=='",a,"'] <- 'Physical_activity_facilities'")))

points.protective$lab2[points.protective$lab=="wood"] <- "Forests"

points.protective$lab2[points.protective$lab=="school"] <- "School"

OR <- c("fountain","bench","kneipp_water_cure","table","fishing","garden","miniature_golf","nature_reserve","picnic_table","summer_camp","water_park","picnic_site","theme_park","zoo","scrub","heath","grassland","fell","beach_resort","water","camp_site","picnic_site","rest_area","recreation_ground","boat_sharing","boat_rental")

for(a in OR)
eval(parse(text=paste0("points.protective$lab2[points.protective$lab=='",a,"'] <- 'Outdoor_recreation'")))

points.protective$lab2[points.protective$lab=="park"] <- "Park"
points.protective$lab2[points.protective$lab=="national_park"] <- "Park"

Saf <- c("fire_station","police","prison","security")

for(a in Saf)
eval(parse(text=paste0("points.protective$lab2[points.protective$lab=='",a,"'] <- 'Safety'")))

Tra <- c("aerodrome","helipad","heliport","car_rental","car_sharing","taxi","airfield","bus_station","bus_stop","station","halt","tram_stop")

for(a in Tra)
eval(parse(text=paste0("points.obesogenic$lab2[points.obesogenic$lab=='",a,"'] <- 'Traffic'")))

Edu <- c("college","library","school","language_school","university")

for(a in Edu)
eval(parse(text=paste0("points.protective$lab2[points.protective$lab=='",a,"'] <- 'Education'")))

PMS <- c("clinic","dentist","doctors","hospital","nursing_home","pharmacy","therapist","medical_supply","first_aid")

for(a in PMS)
eval(parse(text=paste0("points.protective$lab2[points.protective$lab=='",a,"'] <- 'Physician_medical_supply'")))

points.protective <- points.protective[!is.na(points.protective$lab2),]


#equidistant transformation of the POIs

obeso_coord_trafo <- points.obesogenic
obeso_coord_trafo$lng <- (points.obesogenic$lng-10.5)*0.64
obeso_coord_trafo$lat <- points.obesogenic$lat-48.05

prot_coord_trafo <- points.protective
prot_coord_trafo$lng <- (points.protective$lng-10.5)*0.64
prot_coord_trafo$lat <- points.protective$lat-48.05


#application of DBSCAN on bus stops

Matrix_bus_stop <- cbind(obeso_coord_trafo$lng[obeso_coord_trafo$lab=="bus_stop"], obeso_coord_trafo$lat[obeso_coord_trafo$lab == "bus_stop"])

DB_res_bus <- dbscan(Matrix_bus_stop, eps = 0.002, minPts = 5)

Matrix_bus_stop <- cbind(Matrix_bus_stop,DB_res_bus$cluster)

Cluster_bus <- NULL

for(s in 1: (length(summary(as.factor(Matrix_bus_stop[,3])))-1)){
temp_bus <- Matrix_bus_stop[Matrix_bus_stop[,3] == s,]
lng_avg <- sum(temp_bus[,1])/length(temp_bus[,1])
lat_avg <- sum(temp_bus[,2])/length(temp_bus[,2])
Cluster_bus <- rbind(Cluster_bus,cbind(lng_avg,lat_avg))
}

lab_bus <- "bus_stop"
lab_bus2 <- "Traffic"

Cluster_df <- data.frame(Cluster_bus[,1],Cluster_bus[,2],lab_bus,lab_bus2)
names(Cluster_df) <- c("lng","lat","lab","lab2")
Cluster_df$lab <- as.factor(Cluster_df$lab)
Cluster_df$lab2 <- as.factor(Cluster_df$lab2)

obeso_coord_trafo <- rbind(obeso_coord_trafo[obeso_coord_trafo$lab != "bus_stop",],Cluster_df)

obeso_coord_trafo <- cbind(obeso_coord_trafo,"obeso")
names(obeso_coord_trafo) <- c("lng","lat","lab","lab2","corr")
prot_coord_trafo <- cbind(prot_coord_trafo,"prot")
names(prot_coord_trafo) <- c("lng","lat","lab","lab2","corr")
points.overall <- rbind(obeso_coord_trafo,prot_coord_trafo)

return(points.overall)
}
