# Supplementary material for: A spatial obesity risk score for describing the obesogenic environment using kernel density estimation: development and parameter variation
Source: BMC Med Res Methodol. 2023 Mar 17;23:65. doi: 10.1186/s12874-023-01883-y (PMC10021981; doi:10.1186/s12874-023-01883-y)
Supplement: Supplementary file 3 — Additional file 3. [file 12874_2023_1883_MOESM3_ESM.zip › Evaluation_Points_code.txt]

# Evaluation points Spatial Obesity Risk (SORS)


#First steps: Loading of shape files of the respective region, here Augsburg
#generation of sample points (needed only once at the beginning)
#these spatial sample points are used to evaluate the SORS
#and will be called evaluation points


#Determination of the index at which the respective area can be found
#first, take a pair of coordinates which is part of the area of interest
#second, use the algorithms below to deternine the index
#means each available area is checked if the corrdinates lie within that area

library(rgdal)

#please set the path to the location on your hard drive
#where the respective shape file is stored
#i.e. replace X with the full path on your hard disk (incl .csv ending)
#here Augsburg can be found at the 83rd element of the shape file

Shape <- readOGR("X")
Shape_coord_trafo <- spTransform(Shape, CRS("+proj=longlat"))
data_point <- c(longitude,latitude)
for (i in 1:length(Shape)){
if ((data_point[2] > min(Shape_coord_trafo@polygons[[i]]@Polygons[[1]]@coords[,2])) & (data_point[2] < max(Shape_coord_trafo@polygons[[i]]@Polygons[[1]]@coords[,2])) & (data_point[1] > min(Shape_coord_trafo@polygons[[i]]@Polygons[[1]]@coords[,1])) & (data_point[1] < max(Shape_coord_trafo@polygons[[i]]@Polygons[[1]]@coords[,1])))
print(i)
}

#Set the index after checking for the correct index
idx <- X

Area_shape <- Shape_coord_trafo@polygons[[idx]]@Polygons[[1]]@coords

n <- 50
sample_points <- SpatialPoints(cbind(0,0))

xpol <- Area_shape[,1]
ypol <- Area_shape[,2]

pol = SpatialPolygons(list(Polygons(list(Polygon(cbind(xpol,ypol))), ID="Area")))

while(length(sample_points@coords[,1]) <= n){
lng_sample <- min(Area_shape[,1])+((max(Area_shape[,1])-min(Area_shape[,1]))*runif(1))
lat_sample <- min(Area_shape[,2])+((max(Area_shape[,2])-min(Area_shape[,2]))*runif(1))
sample_pts = SpatialPoints(cbind(lng_sample,lat_sample))
if(!is.na(over(sample_pts,pol)))
sample_points <- SpatialPoints(rbind(sample_points@coords,sample_pts@coords))
}

#equidistant transformation of sample points
#values for correction apply for an region lying around 48 latitudinal degrees
#the initialization point at the first position needs to be removed

#here, the origin was set to O(10.5,48.05) for Augsburg and Meitingen
#transformation factor chosen for regions lying around 48 latitudinal degrees
sample_points <- sample_points[-1,]
sample_points <- sample_points@coords
sample_points[,1] <- (sample_points[,1]-10.5)*0.64
sample_points[,2] <- sample_points[,2]-48.05


#Please set X of the write statement to the path
#at which you want to store your evaluation points

write.table(sample_points, file = "X", sep = ";", dec = ".", row.names = FALSE)


#Visualizing of sample points

library(spatstat)

Area_edge_trafo <- data.frame((Area_shape[,1]-10.5)*0.64, Area_shape[,2]-48.05)
Window_RR <- owin(poly = data.frame(x = rev(Area_edge_trafo[,1]), y = rev(Area_edge_trafo[,2])))

plot(Window_RR)
points(sample_points)
