# Supplementary material for: A spatial obesity risk score for describing the obesogenic environment using kernel density estimation: development and parameter variation
Source: BMC Med Res Methodol. 2023 Mar 17;23:65. doi: 10.1186/s12874-023-01883-y (PMC10021981; doi:10.1186/s12874-023-01883-y)
Supplement: Supplementary file 3 — Additional file 3. [file 12874_2023_1883_MOESM3_ESM.zip › KDE_overlay_code.txt]

#Overlay of positive and negative base case kernel density contour lines
#for the Spatial Obesity Risk Score (SORS)

#please execute the preprocessing function definition before executing this code

library(ggplot2)
library(png)
library(grid)


#function for equidistant transformation of the bounding box
#here, the origin was set to O(10.5,48.05) for Augsburg and Meitingen
#transformation factor chosen for regions lying around 48 latitudinal degrees

box_transform <- function(x){
x[1] <- x[1]-48.05
x[2] <- (x[2]-10.5)*0.64
x[3] <- x[3]-48.05
x[4] <- (x[4]-10.5)*0.64
return(x)
}


#Load the shape file of the respective region from the stored location on your hard drive
#you need to check at which index the respective area can be found (see Evaluation Point code)
#replace X with the full path on your hard disk (incl .csv ending)
#here: first area

Shape1 <- readOGR("X")
Shape1_coord_trafo <- spTransform(Shape1, CRS("+proj=longlat"))
Area_shape <- Shape1_coord_trafo@polygons[[idx1]]@Polygons[[1]]@coords


#creation of the bounding box for edge correction
#increasing the size incrementally by 20% of
#the side legth of the exact box
#here, the bounding box is needed to set base case edge correction for the overlay plot

bb_20 <- c(min(Area_shape[,2])-0.2*(max(Area_shape[,2])-min(Area_shape[,2])),min(Area_shape[,1])-0.2*(max(Area_shape[,1])-min(Area_shape[,1])),max(Area_shape[,2])+0.2*(max(Area_shape[,2])-min(Area_shape[,2])),max(Area_shape[,1])+0.2*(max(Area_shape[,1])-min(Area_shape[,1])))
bb_20_Trafo <- box_transform(bb_20)


#enter the path to the POI data file of the first area
#and execute the function from the pre-processing code 
points_total1 <- poi_preprocessing("X")

obeso_coord_trafo <- points_total1[points_total1$corr=="obeso",]
prot_coord_trafo <- points_total1[points_total1$corr=="prot",]


Window_box <- owin(xrange = c(bb_20_Trafo[2],bb_20_Trafo[4]), yrange = c(bb_20_Trafo[1],bb_20_Trafo[3]))

polbox_obeso = SpatialPolygons(list(Polygons(list(Polygon(cbind(c(bb_20_Trafo[2],bb_20_Trafo[4],bb_20_Trafo[4],bb_20_Trafo[2]),rep(c(bb_20_Trafo[1],bb_20_Trafo[3]),each=2)))), ID="Area1")))
ptsbox_obeso = SpatialPoints(cbind(obeso_coord_trafo[,1], obeso_coord_trafo[,2]))

obeso_coord_trafo <- obeso_coord_trafo[!is.na(over(ptsbox_obeso,polbox_obeso)),]


polbox_prot = SpatialPolygons(list(Polygons(list(Polygon(cbind(c(bb_20_Trafo[2],bb_20_Trafo[4],bb_20_Trafo[4],bb_20_Trafo[2]),rep(c(bb_20_Trafo[1],bb_20_Trafo[3]),each=2)))), ID="Area1")))
ptsbox_prot = SpatialPoints(cbind(prot_coord_trafo[,1], prot_coord_trafo[,2]))

prot_coord_trafo <- prot_coord_trafo[!is.na(over(ptsbox_prot,polbox_prot)),]


#generation of point pattern objects

ppp_obeso <- ppp(obeso_coord_trafo$lng, obeso_coord_trafo$lat, window = Window_box)
ppp_prot <- ppp(prot_coord_trafo$lng, prot_coord_trafo$lat, window = Window_box)


#here only the base case is plotted:
#i.e. bandwidth according to Terrell et al. (1990), edge correction with exact box + 20%,
#35x35 grid points, weighting with unity
#no explicit definition of interpolation needed, using automatic graphical interpolation methods 


#calculation of the oversmoothing bandwidth according to Terrell et al. (1990)

layer_pool <- superimpose(ppp_obeso, ppp_prot)
h0 <- OS(layer_pool, nstar = sqrt(ppp_obeso$n * ppp_prot$n))

density_obeso <- bivariate.density(ppp_obeso, h0 = h0, resolution = 25+10*((3-1)/2))
density_prot <- bivariate.density(ppp_prot, h0 = h0, resolution = 25+10*((3-1)/2))


#grid coordinates from exact box (minimum bounding rectangle) + 20%

x <- seq(from=bb_20[2],to=bb_20[4],by=(bb_20[4]-bb_20[2])/(35-1))
y <- seq(from=bb_20[1],to=bb_20[3],by=(bb_20[3]-bb_20[1])/(35-1))

density_obeso_retrafo <- list(x,y,density_obeso$z)
names(density_obeso_retrafo) <- c("x","y","z")

density_prot_retrafo <- list(x,y,density_prot$z)
names(density_prot_retrafo) <- c("x","y","z")


#Please download the png e.g. from https://www.openstreetmap.org/export
#Fill in the full path to the png file in quotation marks, including the ending .png, replace X with the path
#here: first area

OSM_png <- readPNG("X")
Karte_Raster <- rasterGrob(OSM_png, interpolate=TRUE)

obeso_coord_retrafo <- obeso_coord_trafo
obeso_coord_retrafo$lng <- obeso_coord_retrafo$lng/0.64+10.5
obeso_coord_retrafo$lat <- obeso_coord_retrafo$lat+48.05

prot_coord_retrafo <- prot_coord_trafo
prot_coord_retrafo$lng <- prot_coord_retrafo$lng/0.64+10.5
prot_coord_retrafo$lat <- prot_coord_retrafo$lat+48.05

#create the 1x2 figure structure, each of the following calls of plot()
#generates one of the 1x2 figures
par(mfrow=c(1,2))

#adapt the coordinates below to the coordinates of the map containing your study area
#additionally, also adjust the legend position and the copyright information position

plot(c(10.7, 11.0358), c(48.2, 48.5), type='n', main="name_of_first_area", xlab="Longitude", ylab="Latitude")
rasterImage(OSM_png, 10.7, 48.2, 11.0358, 48.5)
lines(Area_shape, lwd = 2)
#filled.contour(density_obeso_retrafo$x,density_obeso_retrafo$y,density_obeso_retrafo$z)
contour(density_obeso_retrafo$x,density_obeso_retrafo$y,density_obeso_retrafo$z$v,add = TRUE,lwd = 2,col = "red")
contour(density_prot_retrafo$x,density_prot_retrafo$y,density_prot_retrafo$z$v,add = TRUE,lwd = 2,col = "blue")
legend(10.70,48.50,legend=c("Area boundaries","Obesogenic KDE","Protective KDE"),col=c("black","red","blue"),bg="white",lty=1,lwd=2)
text(10.94, 48.225, "© OpenStreetMap contributors", fg="white")


# Second area

#Load the shape file of the respective region from the stored location on your hard drive
#you need to check at which index the respective area can be found (see Evaluation Point code)
#replace X with the full path on your hard disk (incl .csv ending)

Shape2 <- readOGR("X")
Shape2_coord_trafo <- spTransform(Shape2, CRS("+proj=longlat"))
Area_shape2 <- Shape2_coord_trafo@polygons[[idx2]]@Polygons[[1]]@coords


#creation of the bounding box for edge correction
#increasing the size incrementally by 20% of
#the side legth of the exact box
#again, the bounding box is needed to set base case edge correction for the overlay plot

bb_20_area2 <- c(min(Area_shape2[,2])-0.2*(max(Area_shape2[,2])-min(Area_shape2[,2])),min(Area_shape2[,1])-0.2*(max(Area_shape2[,1])-min(Area_shape2[,1])),max(Area_shape2[,2])+0.2*(max(Area_shape2[,2])-min(Area_shape2[,2])),max(Area_shape2[,1])+0.2*(max(Area_shape2[,1])-min(Area_shape2[,1])))
bb_20_Trafo_area2 <- box_transform(bb_20)


#enter the path to the POI data file of the second area
#and execute the function from the pre-processing code 
points_total2 <- poi_preprocessing("X")

obeso_coord_trafo2 <- points_total2[points_total2$corr=="obeso",]
prot_coord_trafo2 <- points_total2[points_total2$corr=="prot",]


Window_box2 <- owin(xrange = c(bb_20_Trafo_area2[2],bb_20_Trafo_area2[4]), yrange = c(bb_20_Trafo_area2[1],bb_20_Trafo_area2[3]))

polbox_obeso2 = SpatialPolygons(list(Polygons(list(Polygon(cbind(c(bb_20_Trafo_area2[2],bb_20_Trafo_area2[4],bb_20_Trafo_area2[4],bb_20_Trafo_area2[2]),rep(c(bb_20_Trafo_area2[1],bb_20_Trafo_area2[3]),each=2)))), ID="Area2")))
ptsbox_obeso2 = SpatialPoints(cbind(obeso_coord_trafo2[,1], obeso_coord_trafo2[,2]))

obeso_coord_trafo2 <- obeso_coord_trafo2[!is.na(over(ptsbox_obeso2,polbox_obeso2)),]


polbox_prot2 = SpatialPolygons(list(Polygons(list(Polygon(cbind(c(bb_20_Trafo_area2[2],bb_20_Trafo_area2[4],bb_20_Trafo_area2[4],bb_20_Trafo_area2[2]),rep(c(bb_20_Trafo_area2[1],bb_20_Trafo_area2[3]),each=2)))), ID="Area2")))
ptsbox_prot2 = SpatialPoints(cbind(prot_coord_trafo2[,1], prot_coord_trafo2[,2]))

prot_coord_trafo2 <- prot_coord_trafo2[!is.na(over(ptsbox_prot2,polbox_prot2)),]


#generation of point pattern objects

ppp_obeso2 <- ppp(obeso_coord_trafo2$lng, obeso_coord_trafo2$lat, window = Window_box2)
ppp_prot2 <- ppp(prot_coord_trafo2$lng, prot_coord_trafo2$lat, window = Window_box2)


#here only the base case is plotted:
#i.e. bandwidth accouding to Terrell et al. (1990), edge correction with exact box + 20%,
#35x35 grid points, weighting with unity
#no explicit definition of interpolation needed, using automatic graphical interpolation methods 


#calculation of the oversmoothing bandwidth according to Terrell et al. (1990)

layer_pool2 <- superimpose(ppp_obeso2, ppp_prot2)
h0_area2 <- OS(layer_pool2, nstar = sqrt(ppp_obeso2$n * ppp_prot2$n))

density_obeso2 <- bivariate.density(ppp_obeso2, h0 = h0_area2, resolution = 25+10*((3-1)/2))
density_prot2 <- bivariate.density(ppp_prot2, h0 = h0_area2, resolution = 25+10*((3-1)/2))


#grid coordinates from exact box (minimum bounding rectangle) + 20%

x <- seq(from=bb_20_area2[2],to=bb_20_area2[4],by=(bb_20_area2[4]-bb_20_area2[2])/(35-1))
y <- seq(from=bb_20_area2[1],to=bb_20_area2[3],by=(bb_20_area2[3]-bb_20_area2[1])/(35-1))

density_obeso_retrafo2 <- list(x,y,density_obeso2$z)
names(density_obeso_retrafo2) <- c("x","y","z")

density_prot_retrafo2 <- list(x,y,density_prot2$z)
names(density_prot_retrafo2) <- c("x","y","z")


#Please download the png e.g. from https://www.openstreetmap.org/export
#Fill in the full path to the png file in quotation marks, including the ending .png, replace X with the path
#here: second area

OSM_png2 <- readPNG("X")
Karte_Raster2 <- rasterGrob(OSM_png2, interpolate=TRUE)

obeso_coord_retrafo2 <- obeso_coord_trafo2
obeso_coord_retrafo2$lng <- obeso_coord_retrafo2$lng/0.64+10.5
obeso_coord_retrafo2$lat <- obeso_coord_retrafo2$lat+48.05

prot_coord_retrafo2 <- prot_coord_trafo2
prot_coord_retrafo2$lng <- prot_coord_retrafo2$lng/0.64+10.5
prot_coord_retrafo2$lat <- prot_coord_retrafo2$lat+48.05


#second call of the plot function for the lower figure part

#adapt the coordinates below to the coordinates of the map containing your study area
#additionally, also adjust the legend position and the copyright information position

plot(c(10.7406, 10.9006), c(48.4912, 48.61), type='n', main="name_of_second_area", xlab="Longitude", ylab="Latitude")
rasterImage(OSM_png2, 10.7406, 48.4912, 10.9006, 48.61)
lines(Area_shape2, lwd = 2)
#filled.contour(density_obeso_retrafo2$x,density_obeso_retrafo2$y,density_obeso_retrafo2$z)
contour(density_obeso_retrafo2$x,density_obeso_retrafo2$y,density_obeso_retrafo2$z$v,add = TRUE,lwd = 2,col = "red")
contour(density_prot_retrafo2$x,density_prot_retrafo2$y,density_prot_retrafo2$z$v,add = TRUE,lwd = 2,col = "blue")
legend(10.7406,48.61,legend=c("Area boundaries","Obesogenic KDE","Protective KDE"),col=c("black","red","blue"),bg="white",lty=1,lwd=2)
text(10.825, 48.5, "© OpenStreetMap contributors", fg="white")
