# Supplementary material for: A spatial obesity risk score for describing the obesogenic environment using kernel density estimation: development and parameter variation
Source: BMC Med Res Methodol. 2023 Mar 17;23:65. doi: 10.1186/s12874-023-01883-y (PMC10021981; doi:10.1186/s12874-023-01883-y)
Supplement: Supplementary file 3 — Additional file 3. [file 12874_2023_1883_MOESM3_ESM.zip › Main_code_revised.txt]

#Spatial Obesity Risk Score (SORS) main code
#please execute the preprocessing function definition before executing this code

library(rgeos)
library(gstat)


#function definition of equidistant transformation of the bounding box
#here, the origin was set to O(10.5,48.05) for Augsburg and Meitingen
#transformation factor chosen for regions lying around 48 latitudinal degrees
box_transform <- function(x){
x[1] <- x[1]-48.05
x[2] <- (x[2]-10.5)*0.64
x[3] <- x[3]-48.05
x[4] <- (x[4]-10.5)*0.64
return(x)
}


#Load the shape file of the respective region from the stored location on your hard drive
#you need to check at which index the respective area can be found (see Evaluation Point code)
#replace X with the full path on your hard disk (incl .csv ending)

Shape1 <- readOGR("X")
Shape1_coord_trafo <- spTransform(Shape1, CRS("+proj=longlat"))
Area_shape <- Shape1_coord_trafo@polygons[[idx1]]@Polygons[[1]]@coords


#replace X with the full path on your hard disk (incl .csv ending)

sample_points <- read.csv("X", header = TRUE, sep = ";")


#definition of the interpolation method

euclidean_distance_2d <- function(x1,y1,x2,y2){
return(sqrt((x1-x2)^2 + (y1-y2)^2))
}

bb_10 <- list()

x_list <- list()
y_list <- list()
z_list <- list()

n_boot <- 1000
density.boot.obeso <- list()


#creation of the bounding box for edge correction
#increasing the size incrementally by 20% of
#the side legth of the exact box

for (i in 0:10)
bb_10[[i+1]] <- c(min(Area_shape[,2])-i*0.1*(max(Area_shape[,2])-min(Area_shape[,2])),min(Area_shape[,1])-i*0.1*(max(Area_shape[,1])-min(Area_shape[,1])),max(Area_shape[,2])+i*0.1*(max(Area_shape[,2])-min(Area_shape[,2])),max(Area_shape[,1])+i*0.1*(max(Area_shape[,1])-min(Area_shape[,1])))

bb_10_Trafo <- lapply(bb_10,box_transform)

for (i in 1:10)
eval(parse(text = paste0("list",i," <- list()")))


#creation of lists for storage of results

SA_bw <- list()
SA_ec <- list()
SA_int <- list()
SA_wt <- list()
SA_gp <- list()

SA_bw2 <- list()
SA_ec2 <- list()
SA_int2 <- list()
SA_wt2 <- list()
SA_gp2 <- list()


#initializing of results lists

for(i in 1:6)
SA_bw[[i]] <- matrix(ncol=1001,nrow=length(sample_points[,1]))

for(i in 1:5)
SA_ec[[i]] <- matrix(ncol=1001,nrow=length(sample_points[,1]))

for(i in 1:4)
SA_int[[i]] <- matrix(ncol=1001,nrow=length(sample_points[,1]))

for(i in 1:2)
SA_wt[[i]] <- matrix(ncol=1001,nrow=length(sample_points[,1]))

for(i in 1:3)
SA_gp[[i]] <- matrix(ncol=1001,nrow=length(sample_points[,1]))


for(i in 1:6)
SA_bw2[[i]] <- matrix(ncol=3,nrow=length(sample_points[,1]))

for(i in 1:5)
SA_ec2[[i]] <- matrix(ncol=3,nrow=length(sample_points[,1]))

for(i in 1:4)
SA_int2[[i]] <- matrix(ncol=3,nrow=length(sample_points[,1]))

for(i in 1:2)
SA_wt2[[i]] <- matrix(ncol=3,nrow=length(sample_points[,1]))

for(i in 1:3)
SA_gp2[[i]] <- matrix(ncol=3,nrow=length(sample_points[,1]))

#enter the path to the POI data file of the first area
#and execute the function from the pre-processing code
points_total <- poi_preprocessing("X")

obeso_coord_trafo <- points_total[points_total$corr=="obeso",]
prot_coord_trafo <- points_total[points_total$corr=="prot",]


#Start of the loops containing the base case and the tested scenarios
#Furthermore, uncertainty is integrated via spatial bootstrapping

ptsbox_obeso <- SpatialPoints(cbind(obeso_coord_trafo[,1], obeso_coord_trafo[,2]))
ptsbox_prot = SpatialPoints(cbind(prot_coord_trafo[,1], prot_coord_trafo[,2]))


### main analysis ###
#spatial bootstrap is executed
#in each bootstrap sample: a nested loop construct testing the 5 deterministic variation parameters
#bandwidth, edge correction, grid points, interpolation and weighting


for(l in 1:(n_boot+1)){

#1.a bootstrap sample is generated (=> variable l, outer loop)
#2.edge correction: i = 1 reflects the exact box, i = 3 reflects the exact box +20%, and so on...

for (i in seq(from = 3, to = 11, by = 2)){

Window_box <- owin(xrange = c(bb_10_Trafo[[i]][2],bb_10_Trafo[[i]][4]), yrange = c(bb_10_Trafo[[i]][1],bb_10_Trafo[[i]][3]))

polbox <- SpatialPolygons(list(Polygons(list(Polygon(cbind(c(bb_10_Trafo[[i]][2],bb_10_Trafo[[i]][4],bb_10_Trafo[[i]][4],bb_10_Trafo[[i]][2]),rep(c(bb_10_Trafo[[i]][1],bb_10_Trafo[[i]][3]),each=2)))), ID="Areabox")))


#i==3: first edge correction scenario, the inner box is prepared for subsequent analysis
#polbox is the study area in the analysed edge correction scenario
#excluding the points lying outside the area

if(i==3){
obeso_coord_trafo2 <- obeso_coord_trafo[!is.na(over(ptsbox_obeso,polbox)),]
prot_coord_trafo2 <- prot_coord_trafo[!is.na(over(ptsbox_prot,polbox)),]

boot.obeso <- obeso_coord_trafo2[sample(1:nrow(obeso_coord_trafo2),replace=TRUE),]
boot.prot <- prot_coord_trafo2[sample(1:nrow(prot_coord_trafo2),replace=TRUE),]


#if the current sample is the first sample (l==1) no sampling takes place

if(l==1){
boot.obeso <- obeso_coord_trafo2
boot.prot <- prot_coord_trafo2
}

}


#in the remaining edge correction scenarios (i>3), the additional area around the
#smaller inner area is calculated; afterwards additional sample points from this outer area are added
#to the sample points for the remaining edge correction scenarios

if(i>3){
polbox_old <- SpatialPolygons(list(Polygons(list(Polygon(cbind(c(bb_10_Trafo[[i-2]][2],bb_10_Trafo[[i-2]][4],bb_10_Trafo[[i-2]][4],bb_10_Trafo[[i-2]][2]),rep(c(bb_10_Trafo[[i-2]][1],bb_10_Trafo[[i-2]][3]),each=2)))), ID="Areabox_old")))
polbox_diff <- gDifference(polbox, polbox_old)


#obeso.new and prot.new reflect the addition POIs in each edge correction step

obeso.new <- obeso_coord_trafo[!is.na(over(ptsbox_obeso,polbox_diff)),]
prot.new <- prot_coord_trafo[!is.na(over(ptsbox_prot,polbox_diff)),]

if(l==1){
boot.obeso <- rbind(boot.obeso,obeso.new)
boot.prot <- rbind(boot.prot,prot.new)
}


#the points in the outer area are sampled and added to the inner points from the previous
#edge correction step; during each edge correction step boot.obeso and boot prot are extended
#by the additional sample points

if(l>=1){
boot.obeso <- rbind(boot.obeso,obeso.new[sample(1:nrow(obeso.new),replace=TRUE),])
boot.prot <- rbind(boot.prot,prot.new[sample(1:nrow(prot.new),replace=TRUE),])
}

}


ppp_obeso <- ppp(boot.obeso$lng, boot.obeso$lat, window = Window_box)
ppp_prot <- ppp(boot.prot$lng, boot.prot$lat, window = Window_box)


#calculation of the oversmoothing bandwidth according to Terrell et al. (1990)

layer_pool <- superimpose(ppp_obeso, ppp_prot)
h0 <- OS(layer_pool, nstar = sqrt(ppp_obeso$n * ppp_prot$n))


#bandwidth scenario: 1/3 to 5/3 of the oversmoothing bandwidth

bandwidth <- seq(from=0,to=h0*2,by=h0/3)

for(m in 2:length(bandwidth)){

if(i==3){
#edge correction fixed at base case for all bandwidth scenarios


#calculation with density surfaces, here for bandwidth scenarios

density_obeso <- bivariate.density(ppp_obeso, h0 = bandwidth[m], resolution = 25+10*((i-1)/2))
density_prot <- bivariate.density(ppp_prot, h0 = bandwidth[m], resolution = 25+10*((i-1)/2))

z_diff <- density_obeso$z$v-density_prot$z$v

density_overall <- list(density_obeso$z$xcol,density_obeso$z$yrow,z_diff)
names(density_overall) <- c("x","y","z")

SA_bw[[m-1]][,l] <- fields::interp.surface(density_overall, sample_points)
}


if(m==4){
#bandwidth fixed at base case for all edge correction scenarios


#calculation with density surfaces, here for edge correction scenarios

density_obeso <- bivariate.density(ppp_obeso, h0 = bandwidth[m], resolution = 25+10*((i-1)/2))
density_prot <- bivariate.density(ppp_prot, h0 = bandwidth[m], resolution = 25+10*((i-1)/2))

z_diff <- density_obeso$z$v-density_prot$z$v

density_overall <- list(density_obeso$z$xcol,density_obeso$z$yrow,z_diff)
names(density_overall) <- c("x","y","z")

SA_ec[[(i-1)/2]][,l] <- fields::interp.surface(density_overall, sample_points)
}


#for the remaining parameter scenarios edge correction and bandwidth is fixed at the base case

if((i==3)&(m==4)){

#saving the base case densities for SORS visualization and saving the corresponding ppp model objects
#for deriving the intensities further below
if(l==1){
dens <- density_overall
ppp_obeso_i <- ppp_obeso
ppp_prot_i <-  ppp_prot
}

#calculation with density surfaces, here for interpolation  scenarios

density_obeso <- bivariate.density(ppp_obeso, h0 = bandwidth[m], resolution = 25+10*((i-1)/2))
density_prot <- bivariate.density(ppp_prot, h0 = bandwidth[m], resolution = 25+10*((i-1)/2))

z_diff <- density_obeso$z$v-density_prot$z$v

density_overall <- list(density_obeso$z$xcol,density_obeso$z$yrow,z_diff)
names(density_overall) <- c("x","y","z")


#interpolation scenario1: automatic function interp.surface
#the interpolation function can handle the sample points
#as a whole

#for interpolation section fixing edge correction and bandwidth to base case was done
#previously saved calculations are taken
#and several interpolation techniques are applied here

SA_int[[1]][,l] <- fields::interp.surface(density_overall, sample_points)

for(p in 1:length(sample_points[,1])){

#in this loop the sample points are handled individually (variable p)

#interpolation scenario 2: inverse distance weighting
#interpolation at the edge is based on less grid points, as the edge does not contain grid points
#however, evaluation points might reside between the edge and the outer grid points
#this will be called an edge grid cell
#here, each grid cell is classified
#approach: grid cells at the left edge only contain two grid points (upper right and lower right), etc... 

#the same grid on obeso and prot points, therefore it is sufficient to use only one type of grid
#each evaluation point is classified according to the grid cell type
#if 0 grid points are smaller than the evaluation point, the evaluation point must reside
#in a grid cell at the edge; these sums are incorporated below

x_bool <- sample_points[p,1] < density_obeso$z$xcol
y_bool <- sample_points[p,2] < density_obeso$z$yrow


#the sum of FALSE booleans is used to extract the (up to 4) surrounding grid points around an evaluation point
#the sum of FALSE returns the index number at which the grid cell coordinates are located

#extreme values: sum of FALSE == 0 => sample point on a left edge grid cell
#sum of FALSE == number of grid points in x axis direction => sample point on a right edge grid cell
#this applies analogously to the y coordinate direction
#index 0 leads to an empty value => only one coordinate in square_x or square y,
#index > max index of grid points => NA as the second coordinate in square_x or square y
# => those extreme indices reflect an evaluation point lying within an edge grid cell

square_x <- c(density_obeso$z$xcol[sum(x_bool==FALSE)],density_obeso$z$xcol[sum(x_bool==FALSE)+1])
square_y <- c(density_obeso$z$yrow[sum(y_bool==FALSE)],density_obeso$z$yrow[sum(y_bool==FALSE)+1])


#implementation of the inverse distance weighting
#the density values at the four next grid points to the evaluation point are weighted according
#to their reciprocal of the euclidian distance to the evaluation point
#six cases, reflecting the existance of less than four nearest points at the edge of the study area
#grid cell in the middle, at the left, at the right, at the top, at the bottom, and the corner grid cells


#first case with four regular next grid points

if((length(square_x) == 2) & (sum(is.na(square_x))==0) & (length(square_y) == 2) & (sum(is.na(square_y))==0)){
Voronoi_points <- matrix(nrow=3,ncol=4)
Voronoi_points[,1] <- c(square_x[1],square_y[1],z_diff[sum(x_bool==FALSE),sum(y_bool==FALSE)])
Voronoi_points[,2] <- c(square_x[1],square_y[2],z_diff[sum(x_bool==FALSE),sum(y_bool==FALSE)+1])
Voronoi_points[,3] <- c(square_x[2],square_y[1],z_diff[sum(x_bool==FALSE)+1,sum(y_bool==FALSE)])
Voronoi_points[,4] <- c(square_x[2],square_y[2],z_diff[sum(x_bool==FALSE)+1,sum(y_bool==FALSE)+1])
Distances <- c(euclidean_distance_2d(square_x[1],square_y[1],sample_points[p,1],sample_points[p,2]),euclidean_distance_2d(square_x[1],square_y[2],sample_points[p,1],sample_points[p,2]),euclidean_distance_2d(square_x[2],square_y[1],sample_points[p,1],sample_points[p,2]),euclidean_distance_2d(square_x[2],square_y[2],sample_points[p,1],sample_points[p,2]))
SA_int[[2]][p,l] <- ((1/euclidean_distance_2d(square_x[1],square_y[1],sample_points[p,1],sample_points[p,2]))*z_diff[density_obeso$z$xcol==square_x[1],density_obeso$z$yrow==square_y[1]] + (1/euclidean_distance_2d(square_x[1],square_y[2],sample_points[p,1],sample_points[p,2]))*z_diff[density_obeso$z$xcol==square_x[1],density_obeso$z$yrow==square_y[2]] + (1/euclidean_distance_2d(square_x[2],square_y[1],sample_points[p,1],sample_points[p,2]))*z_diff[density_obeso$z$xcol==square_x[2],density_obeso$z$yrow==square_y[1]] + (1/euclidean_distance_2d(square_x[2],square_y[2],sample_points[p,1],sample_points[p,2]))*z_diff[density_obeso$z$xcol==square_x[2],density_obeso$z$yrow==square_y[2]])/(1/euclidean_distance_2d(square_x[1],square_y[1],sample_points[p,1],sample_points[p,2])+1/euclidean_distance_2d(square_x[1],square_y[2],sample_points[p,1],sample_points[p,2])+1/euclidean_distance_2d(square_x[2],square_y[1],sample_points[p,1],sample_points[p,2])+1/euclidean_distance_2d(square_x[2],square_y[2],sample_points[p,1],sample_points[p,2]))

}


#grid cells at the left of the study area (not at the corner)

if((length(square_x) == 1) & (length(square_y) == 2) & (sum(is.na(square_y))==0)){
Voronoi_points <- matrix(nrow=3,ncol=2)
Voronoi_points[,1] <- c(square_x[1],square_y[1],z_diff[sum(x_bool==FALSE)+1,sum(y_bool==FALSE)])
Voronoi_points[,2] <- c(square_x[1],square_y[2],z_diff[sum(x_bool==FALSE)+1,sum(y_bool==FALSE)+1])
Distances <- c(euclidean_distance_2d(square_x[1],square_y[1],sample_points[p,1],sample_points[p,2]),euclidean_distance_2d(square_x[1],square_y[2],sample_points[p,1],sample_points[p,2]))
SA_int[[2]][p,l] <- ((1/euclidean_distance_2d(square_x[1],square_y[1],sample_points[p,1],sample_points[p,2]))*z_diff[density_obeso$z$xcol==square_x[1],density_obeso$z$yrow==square_y[1]] + (1/euclidean_distance_2d(square_x[1],square_y[2],sample_points[p,1],sample_points[p,2]))*z_diff[density_obeso$z$xcol==square_x[1],density_obeso$z$yrow==square_y[2]])/(1/euclidean_distance_2d(square_x[1],square_y[1],sample_points[p,1],sample_points[p,2])+1/euclidean_distance_2d(square_x[1],square_y[2],sample_points[p,1],sample_points[p,2]))
}


#grid cells at the right of the study area (not at the corner)

if((sum(is.na(square_x)==1)) & (length(square_y) == 2) & (sum(is.na(square_y))==0)){
Voronoi_points <- matrix(nrow=3,ncol=2)
Voronoi_points[,1] <- c(square_x[1],square_y[1],z_diff[sum(x_bool==FALSE),sum(y_bool==FALSE)])
Voronoi_points[,2] <- c(square_x[1],square_y[2],z_diff[sum(x_bool==FALSE),sum(y_bool==FALSE)+1])
Distances <- c(euclidean_distance_2d(square_x[1],square_y[1],sample_points[p,1],sample_points[p,2]),euclidean_distance_2d(square_x[1],square_y[2],sample_points[p,1],sample_points[p,2]))
SA_int[[2]][p,l] <- ((1/euclidean_distance_2d(square_x[1],square_y[1],sample_points[p,1],sample_points[p,2]))*z_diff[density_obeso$z$xcol==square_x[1],density_obeso$z$yrow==square_y[1]] + (1/euclidean_distance_2d(square_x[1],square_y[2],sample_points[p,1],sample_points[p,2]))*z_diff[density_obeso$z$xcol==square_x[1],density_obeso$z$yrow==square_y[2]])/(1/euclidean_distance_2d(square_x[1],square_y[1],sample_points[p,1],sample_points[p,2])+1/euclidean_distance_2d(square_x[1],square_y[2],sample_points[p,1],sample_points[p,2]))
}


#grid cells at the bottom of the study area (not at the corner)

if((length(square_y) == 1) & (length(square_x) == 2) & (sum(is.na(square_x))==0)){
Voronoi_points <- matrix(nrow=3,ncol=2)
Voronoi_points[,1] <- c(square_x[1],square_y[1],z_diff[sum(x_bool==FALSE),sum(y_bool==FALSE)+1])
Voronoi_points[,2] <- c(square_x[2],square_y[1],z_diff[sum(x_bool==FALSE)+1,sum(y_bool==FALSE)+1])
Distances <- c(euclidean_distance_2d(square_x[1],square_y[2],sample_points[p,1],sample_points[p,2]),euclidean_distance_2d(square_x[2],square_y[2],sample_points[p,1],sample_points[p,2]))
SA_int[[2]][p,l] <- ((1/euclidean_distance_2d(square_x[1],square_y[1],sample_points[p,1],sample_points[p,2]))*z_diff[density_obeso$z$xcol==square_x[1],density_obeso$z$yrow==square_y[1]] + (1/euclidean_distance_2d(square_x[2],square_y[1],sample_points[p,1],sample_points[p,2]))*z_diff[density_obeso$z$xcol==square_x[2],density_obeso$z$yrow==square_y[1]])/(1/euclidean_distance_2d(square_x[1],square_y[1],sample_points[p,1],sample_points[p,2])+1/euclidean_distance_2d(square_x[2],square_y[1],sample_points[p,1],sample_points[p,2]))
}


#grid cells at the top of the study area (not at the corner)

if((sum(is.na(square_y)==1)) & (length(square_x) == 2) & (sum(is.na(square_x))==0)){
Voronoi_points <- matrix(nrow=3,ncol=2)
Voronoi_points[,1] <- c(square_x[1],square_y[1],z_diff[sum(x_bool==FALSE),sum(y_bool==FALSE)])
Voronoi_points[,2] <- c(square_x[2],square_y[1],z_diff[sum(x_bool==FALSE)+1,sum(y_bool==FALSE)])
Distances <- c(euclidean_distance_2d(square_x[1],square_y[1],sample_points[p,1],sample_points[p,2]),euclidean_distance_2d(square_x[2],square_y[1],sample_points[p,1],sample_points[p,2]))
SA_int[[2]][p,l] <- ((1/euclidean_distance_2d(square_x[1],square_y[1],sample_points[p,1],sample_points[p,2]))*z_diff[density_obeso$z$xcol==square_x[1],density_obeso$z$yrow==square_y[1]] + (1/euclidean_distance_2d(square_x[2],square_y[1],sample_points[p,1],sample_points[p,2]))*z_diff[density_obeso$z$xcol==square_x[2],density_obeso$z$yrow==square_y[1]])/(1/euclidean_distance_2d(square_x[1],square_y[1],sample_points[p,1],sample_points[p,2])+1/euclidean_distance_2d(square_x[2],square_y[1],sample_points[p,1],sample_points[p,2]))
}


#last case: handling of the four corner grid cells

if(((length(square_x) == 1) & (length(square_y) == 1)) | ((length(square_x) == 1) & (sum(is.na(square_y)==1))) | ((length(square_y) == 1) & (sum(is.na(square_x)==1))) | ((sum(is.na(square_x)==1)) & (sum(is.na(square_y)==1)))){
Voronoi_points <- matrix(nrow=3,ncol=1)
Voronoi_points[,1] <- c(square_x[!is.na(square_x)],square_y[!is.na(square_y)],z_diff[density_obeso$z$xcol==square_x[!is.na(square_x)],density_obeso$z$yrow==square_y[!is.na(square_y)]])
Distances <- c(euclidean_distance_2d(square_x[!is.na(square_x)],square_y[!is.na(square_y)],sample_points[p,1],sample_points[p,2]))
SA_int[[2]][p,l] <- z_diff[density_obeso$z$xcol==square_x[!is.na(square_x)],density_obeso$z$yrow==square_y[!is.na(square_y)]]
}


Distance_min <- min(Distances[!is.na(Distances)])


#interpolation scenario 3: extracting the nearest grid point
#the distances to all next grid points is calculated, the z_diff value at the grid point
#with the lowest distance to the evaluation point is extracted

SA_int[[3]][p,l] <- Voronoi_points[3,Distances %in% Distance_min]
}


#interpolation scenario 4: kriging
#two step approach, fit variogram and then use it for the interpolation

#initial setting: use density object, combine x and y to reflect the whole grid
#flatten z from matrix into vector shape variable

x_long <- rep(density_overall$x, length(density_overall$y))
y_long <- rep(density_overall$x, each = length(density_overall$y))
z_flat <- as.vector(density_overall$z)

sp_density_df <- data.frame(x_long, y_long, z_flat)
coordinates(sp_density_df) <- ~ x_long + y_long
vario <- variogram(z_flat~1, sp_density_df)
variofit <- fit.variogram(vario, model=vgm("Sph")) 

#create sp frame from EP
sample_points_sp <- sample_points
colnames(sample_points_sp) <- c("x","y")
coordinates(sample_points_sp) <- ~ x + y
data_kriged <- krige(z_flat ~ 1, sp_density_df, sample_points_sp, model=variofit)

SA_int[[4]][,l] <- data_kriged$var1.pred


#alternative weighting

weights_obeso <- rep(1,length(boot.obeso$lab))
obeso_weighted <- cbind(boot.obeso,weights_obeso)


Variables_obeso <- c("Fast_food", "Food_retail", "Convenience_store", "Rural_areas", "Traffic", "Unhealthy_food", "Urban_Sprawl", "Poverty")

#Scenario of Jones-Smith: double weighting of: Supermarkets, Fitness_facilities (here: obesogenic POIs)

#no weighting in the obesogenic variables
#the double weighted protective categories are shown below
Weighting_obeso <- c(1, 1, 1, 1, 1, 1, 1, 1)

w <- 0

#each entry in the bootstrap sample categorized with the current element from Variables_obeso
#will get the corresponding weight from Weighting_obeso, protective factors are handled analogously

for(z in Variables_obeso){
w <- w+1
obeso_weighted$weights_obeso[obeso_weighted$lab2==z] <- Weighting_obeso[w]
}

weights_prot <- rep(1,length(boot.prot$lab))
prot_weighted <- cbind(boot.prot,weights_prot)

Variables_prot <- c("Healthy_food", "Restaurants", "Supermarkets", "Open_tree_cover", "Physical_activity_facilities", "Forests", "Green_space", "Longer_way_to_school", "Open_space", "Outdoor_recreation", "Park", "Recreation_facilities", "Walkability", "Aesthetics", "intersection_density", "Land_use_mix", "Population_density", "Safety", "Side_walk_completeness", "Street_connectivity", "Education", "Physician_medical_supply")

#Scenario of Jones-Smith: double weighting of: Supermarkets, Fitness_facilities
Weighting_prot <- c(1, 1, 2, 1, 1, 1, 1, 1, 1, 1, 1, 1, 1, 1, 1, 1, 1, 1, 1, 1, 1, 1)

w <- 0

for(z in Variables_prot){
w <- w+1
prot_weighted$weights_prot[prot_weighted$lab2==z] <- Weighting_prot[w]
}

prot_weighted$weights_prot[prot_weighted$lab=="fitness_centre"] <- 2


#calculation with density surfaces, here for alternative weighting scenario

density_obeso_wt <- bivariate.density(ppp_obeso, h0 = bandwidth[m], resolution = 25+10*((i-1)/2), weights = obeso_weighted$weights_obeso[!(is.na(obeso_weighted$weights_obeso))])
density_prot_wt <- bivariate.density(ppp_prot, h0 = bandwidth[m], resolution = 25+10*((i-1)/2), weights = prot_weighted$weights_prot[!(is.na(prot_weighted$weights_prot))])


z_diff_wt <- density_obeso_wt$z$v-density_prot_wt$z$v
z_ratio_wt <- density_obeso_wt$z$v/density_prot_wt$z$v

density_overall_wt <- list(density_obeso_wt$z$xcol,density_obeso_wt$z$yrow,z_diff_wt)
names(density_overall_wt) <- c("x","y","z")

SA_wt[[1]][,l] <- fields::interp.surface(density_overall, sample_points)
SA_wt[[2]][,l] <- fields::interp.surface(density_overall_wt, sample_points)


#alternative number of grid points

#calculation with density surfaces, here for grid point scenarios

density_obeso_70gp <- bivariate.density(ppp_obeso, h0 = bandwidth[m], resolution = 50+20*((i-1)/2))
density_prot_70gp <- bivariate.density(ppp_prot, h0 = bandwidth[m], resolution = 50+20*((i-1)/2))

density_obeso_105gp <- bivariate.density(ppp_obeso, h0 = bandwidth[m], resolution = 75+30*((i-1)/2))
density_prot_105gp <- bivariate.density(ppp_prot, h0 = bandwidth[m], resolution = 75+30*((i-1)/2))


z_diff_70gp <- density_obeso_70gp$z$v-density_prot_70gp$z$v

density_overall_70gp <- list(density_obeso_70gp$z$xcol,density_obeso_70gp$z$yrow,z_diff_70gp)
names(density_overall_70gp) <- c("x","y","z")


z_diff_105gp <- density_obeso_105gp$z$v-density_prot_105gp$z$v

density_overall_105gp <- list(density_obeso_105gp$z$xcol,density_obeso_105gp$z$yrow,z_diff_105gp)
names(density_overall_105gp) <- c("x","y","z")


SA_gp[[1]][,l] <- fields::interp.surface(density_overall, sample_points)
SA_gp[[2]][,l] <- fields::interp.surface(density_overall_70gp, sample_points)
SA_gp[[3]][,l] <- fields::interp.surface(density_overall_105gp, sample_points)


}

}}}


#Storage as transposed matrix on the hard disk
#please add the desired path on your hard disk, replace X with your path
#be aware that the .csv ending must not be filled in here
#(already entered in the below code)

for(i in 1:6)
eval(parse(text=paste0("write.csv(t(SA_bw[[i]]),file='X",i,".csv')")))

for(i in 1:5)
eval(parse(text=paste0("write.csv(t(SA_ec[[i]]),file='X",i,".csv')")))

for(i in 1:4)
eval(parse(text=paste0("write.csv(t(SA_int[[i]]),file='X",i,".csv')")))

for(i in 1:2)
eval(parse(text=paste0("write.csv(t(SA_wt[[i]]),file='X",i,".csv')")))

for(i in 1:3)
eval(parse(text=paste0("write.csv(t(SA_gp[[i]]),file='X",i,".csv')")))


#Storage of point estimator and confidence interval at the sample points
#storage into variables

for(i in 1:length(SA_bw)){
for(j in 1:length(sample_points[,1])){
SA_bw2[[i]][j,1] <- SA_bw[[i]][j,1]
SA_bw2[[i]][j,2] <- quantile(SA_bw[[i]][j,-1],0.025)
SA_bw2[[i]][j,3] <- quantile(SA_bw[[i]][j,-1],0.975)
}}

for(i in 1:length(SA_ec)){
for(j in 1:length(sample_points[,1])){
SA_ec2[[i]][j,1] <- SA_ec[[i]][j,1]
SA_ec2[[i]][j,2] <- quantile(SA_ec[[i]][j,-1],0.025)
SA_ec2[[i]][j,3] <- quantile(SA_ec[[i]][j,-1],0.975)
}}

for(i in 1:length(SA_int)){
for(j in 1:length(sample_points[,1])){
SA_int2[[i]][j,1] <- SA_int[[i]][j,1]
SA_int2[[i]][j,2] <- quantile(SA_int[[i]][j,-1],0.025)
SA_int2[[i]][j,3] <- quantile(SA_int[[i]][j,-1],0.975)
}}

for(i in 1:length(SA_wt)){
for(j in 1:length(sample_points[,1])){
SA_wt2[[i]][j,1] <- SA_wt[[i]][j,1]
SA_wt2[[i]][j,2] <- quantile(SA_wt[[i]][j,-1],0.025)
SA_wt2[[i]][j,3] <- quantile(SA_wt[[i]][j,-1],0.975)
}}

for(i in 1:length(SA_gp)){
for(j in 1:length(sample_points[,1])){
SA_gp2[[i]][j,1] <- SA_gp[[i]][j,1]
SA_gp2[[i]][j,2] <- quantile(SA_gp[[i]][j,-1],0.025)
SA_gp2[[i]][j,3] <- quantile(SA_gp[[i]][j,-1],0.975)
}}


#Storage of point estimator and confidence interval at the sample points
#storage on the hard disk (again, replace X)

for(i in 1:6)
eval(parse(text=paste0("write.csv(SA_bw2[[i]],file='X",i,".csv')")))

for(i in 1:5)
eval(parse(text=paste0("write.csv(SA_ec2[[i]],file='X",i,".csv')")))

for(i in 1:4)
eval(parse(text=paste0("write.csv(SA_int2[[i]],file='X",i,".csv')")))

for(i in 1:2)
eval(parse(text=paste0("write.csv(SA_wt2[[i]],file='X",i,".csv')")))

for(i in 1:3)
eval(parse(text=paste0("write.csv(SA_gp2[[i]],file='X",i,".csv')")))


##Parameter evaluation###

#Evaluation for the SORS estimations via ANOVA F statistic
#read in the files from your hard disk


for(j in c("ec","bw","int","wt","gp")){
eval(parse(text=paste0("List_",j," <- list()")))
for(i in 1:10){
eval(parse(text = paste0("if(file.exists('X",j,i,".csv')){\nList_",j,"[[",i,"]] <- read.csv('X",j,i,".csv', header = TRUE, sep = ',')\n}")))
}}

List_all <- list(List_bw,List_ec,List_int,List_wt,List_gp)


#evaluation of the 5 parameters (variable j)

for(j in 1:5){
for(k in 1:length(List_all[[j]])){
for(l in 1:50)
eval(parse(text=paste0("d",k,l," <- cbind(List_all[[j]][[",k,"]]$V",l,",l)")))
eval(parse(text=paste0("data_aov_",j,k," <- d",k,"1")))
for(m in 1:49)
eval(parse(text=paste0("data_aov_",j,k," <- rbind(data_aov_",j,k,",d",k,m+1,")")))
}

for(k in 1:length(List_all[[j]])){
eval(parse(text=paste0("data_aov_",j,k," <- data.frame(data_aov_",j,k,"[,1],data_aov_",j,k,"[,2])\nnames(data_aov_",j,k,") <- c('Dichten','Kategorie')")))
}}


SSQ <- list()

for(j in 1:5){
Sum.kategorie <- NULL
Mean.kategorie <- NULL
Sum.residuals <- NULL
Mean.residuals <- NULL
F.stat <- NULL
F.sign <- NULL

for(k in 1:length(List_all[[j]])){
eval(parse(text = paste0("temp <- NULL\ntemp <- anova(aov(Dichten ~ as.factor(Kategorie), data = data_aov_",j,k,"))\nSum.kategorie[k] <- temp$Sum[1]\nMean.kategorie[k] <- temp$Mean[1]\nSum.residuals[k] <- temp$Sum[2]\nMean.residuals[k] <- temp$Mean[2]\nF.sign[k] <- temp$Pr[1]\nF.stat[k] <- temp$F[1]")))
}
SSQ[[j]] <- data.frame(Sum.kategorie,Mean.kategorie,Sum.residuals,Mean.residuals,F.stat,F.sign)
}

names(SSQ) <- c("bandwidth","edge correction","interpolation","weighting","grid points")
SSQ


###graphical visualization of the SORS base case, here for Augsburg###

#the score values of the SORS base case were saved in the variable dens (see the main analysis loop)
#below the EC base case scenario

minz <- NULL
maxz <- NULL

minz <- min(dens$z)
maxz <- max(dens$z)


bb_10 <- c(min(Area_shape[,2])-2*0.1*(max(Area_shape[,2])-min(Area_shape[,2])),min(Area_shape[,1])-2*0.1*(max(Area_shape[,1])-min(Area_shape[,1])),max(Area_shape[,2])+2*0.1*(max(Area_shape[,2])-min(Area_shape[,2])),max(Area_shape[,1])+2*0.1*(max(Area_shape[,1])-min(Area_shape[,1])))

x <- seq(from=bb_10[2],to=bb_10[4],by=(bb_10[4]-bb_10[2])/(35-1))
y <- seq(from=bb_10[1],to=bb_10[3],by=(bb_10[3]-bb_10[1])/(35-1))

density_overall_retrafo <- list(x,y,dens$z)
names(density_overall_retrafo) <- c("x","y","z")

#adapt the coordinates below to the coordinates to your study area

image.plot(density_overall_retrafo,main="Augsburg", xlab="Longitude", ylab="Latitude", zlim = c(minz,maxz), legend.args = list(text = 'Incremental\ndensities', side = 3, line =1, cex = 1.2))
lines(Area_shape, lwd = 2)
text(10.875, 48.25, "© OpenStreetMap contributors")


###comparison with intensity-based plotting derived from spatial cluster point processes

#calculation and plotting based on quadratic "kernels" (polynomial structure with degree 2 in x and y)
#plot comparison workflow
#the packages "spatstat" and "fields" are used here again

best_fit_obeso <- NULL
best_fit_prot <- NULL


#discovering of best cluster point process fit based on the Akaike Information Criterion (AIC)

type <- c("Thomas","MatClust","Cauchy","VarGamma","LGCP")
for (i in 1:length(type)){     #in case of "... ~ 1" formula, constant intensities would be fitted
best_fit_obeso[i] <- AIC(kppm(ppp_obeso_i ~ polynom(x, y, 2), clusters = type[i], method="palm"))
best_fit_prot[i] <- AIC(kppm(ppp_prot_i ~ polynom(x, y, 2), clusters = type[i], method="palm"))
}
best_idx_obeso <- c(1:length(type))[best_fit_obeso == min(best_fit_obeso)]
best_idx_prot <- c(1:length(type))[best_fit_obeso == min(best_fit_obeso)]
ppmodel_obeso <- kppm(ppp_obeso_i ~ polynom(x, y, 2), clusters = type[best_idx_obeso], method="palm")
ppmodel_prot <- kppm(ppp_prot_i ~ polynom(x, y, 2), clusters = type[best_idx_prot], method="palm")

#alternative direct plotting possibility of separate surfaces
#plot(ppmodel_obeso)
#plot(ppmodel_prot)

intensity_diff <- ppmodel_obeso$lambda$v-ppmodel_prot$lambda$v

minz_i <- min(intensity_diff)
maxz_i <- max(intensity_diff)

intensity_overall <- list(ppmodel_obeso$lambda$xcol, ppmodel_obeso$lambda$yrow, intensity_diff)
names(intensity_overall) <- c("x","y","z")


#x2,y2 coordinates now account for 128 grid points
#instead of the incremental densities, now incremental intensities are embedded into z dimension

x2 <- seq(from=bb_10[2],to=bb_10[4],by=(bb_10[4]-bb_10[2])/(128-1))  #128 intensity grid points per dim
y2 <- seq(from=bb_10[1],to=bb_10[3],by=(bb_10[3]-bb_10[1])/(128-1))

intensity_overall_retrafo <- list(x2,y2,intensity_diff)
names(intensity_overall_retrafo) <- c("x","y","z")

image.plot(intensity_overall_retrafo,main="Augsburg", xlab="Longitude", ylab="Latitude", zlim = c(minz_i,maxz_i), legend.args = list(text = 'Incremental\nintensities', side = 3, line =1, cex = 1.2))
lines(Area_shape, lwd = 2)
text(10.875, 48.25, "© OpenStreetMap contributors")
