# Supplementary material for: A spatial obesity risk score for describing the obesogenic environment using kernel density estimation: development and parameter variation
Source: BMC Med Res Methodol. 2023 Mar 17;23:65. doi: 10.1186/s12874-023-01883-y (PMC10021981; doi:10.1186/s12874-023-01883-y)
Supplement: Supplementary file 3 — Additional file 3. [file 12874_2023_1883_MOESM3_ESM.zip › Ripley_code.txt]

#Ripley code for the Spatial Obesity Risk Score (SORS)
#please execute the preprocessing function definition before executing this code

#function definition of equidistant transformation of the bounding box
#here, the origin was set to O(10.5,48.05) for Augsburg and Meitingen
#transformation factor chosen for regions lying around 48 latitudinal degrees
box_transform <- function(x){
x[1] <- x[1]-48.05
x[2] <- (x[2]-10.5)*0.64
x[3] <- x[3]-48.05
x[4] <- (x[4]-10.5)*0.64
return(x)
}

#Load the shape file of the respective region from the stored location on your hard drive
#you need to check at which index the respective area can be found (see Evaluation Point code)
#replace X with the full path on your hard disk (incl .csv ending)
#First part: First area

Shape1 <- readOGR("X")
Shape1_coord_trafo <- spTransform(Shape1, CRS("+proj=longlat"))
Area_shape <- Shape1_coord_trafo@polygons[[idx1]]@Polygons[[1]]@coords

bb_10_area1 <- list()

#creation of the bounding box for edge correction
#for Ripley, the base case edge correction is applied

for (i in 0:10)
bb_10_area1[[i+1]] <- c(min(Area_shape[,2])-i*0.1*(max(Area_shape[,2])-min(Area_shape[,2])),min(Area_shape[,1])-i*0.1*(max(Area_shape[,1])-min(Area_shape[,1])),max(Area_shape[,2])+i*0.1*(max(Area_shape[,2])-min(Area_shape[,2])),max(Area_shape[,1])+i*0.1*(max(Area_shape[,1])-min(Area_shape[,1])))

bb_10_Trafo_area1 <- lapply(bb_10_area1,box_transform)

#enter the path to the POI data file of the first area
#and execute the function from the pre-processing code 
points_total1 <- poi_preprocessing("X")

obeso_coord_trafo <- points_total1[points_total1$corr=="obeso",]
prot_coord_trafo <- points_total1[points_total1$corr=="prot",]


Window_box <- owin(xrange = c(bb_10_Trafo_area1[[3]][2],bb_10_Trafo_area1[[3]][4]), yrange = c(bb_10_Trafo_area1[[3]][1],bb_10_Trafo_area1[[3]][3]))

polbox_obeso = SpatialPolygons(list(Polygons(list(Polygon(cbind(c(bb_10_Trafo_area1[[3]][2],bb_10_Trafo_area1[[3]][4],bb_10_Trafo_area1[[3]][4],bb_10_Trafo_area1[[3]][2]),rep(c(bb_10_Trafo_area1[[3]][1],bb_10_Trafo_area1[[3]][3]),each=2)))), ID="Area1box")))
ptsbox_obeso = SpatialPoints(cbind(obeso_coord_trafo[,1], obeso_coord_trafo[,2]))

obeso_coord_trafo <- obeso_coord_trafo[!is.na(over(ptsbox_obeso,polbox_obeso)),]


polbox_prot = SpatialPolygons(list(Polygons(list(Polygon(cbind(c(bb_10_Trafo[[3]][2],bb_10_Trafo[[3]][4],bb_10_Trafo[[3]][4],bb_10_Trafo[[3]][2]),rep(c(bb_10_Trafo[[3]][1],bb_10_Trafo[[3]][3]),each=2)))), ID="Area1box")))
ptsbox_prot = SpatialPoints(cbind(prot_coord_trafo[,1], prot_coord_trafo[,2]))

prot_coord_trafo <- prot_coord_trafo[!is.na(over(ptsbox_prot,polbox_prot)),]


#Ripleys K (upper part showing first area)

w_obeso <- owin(c(min(obeso_coord_trafo$lng),max(obeso_coord_trafo$lng)), c(min(obeso_coord_trafo$lat),max(obeso_coord_trafo$lat)))
w_prot <- owin(c(min(prot_coord_trafo$lng),max(prot_coord_trafo$lng)), c(min(prot_coord_trafo$lat),max(prot_coord_trafo$lat)))

ppp_obeso <- ppp(obeso_coord_trafo$lng, obeso_coord_trafo$lat, window = w_obeso)
ppp_prot <- ppp(prot_coord_trafo$lng, prot_coord_trafo$lat, window = w_prot)

Obesogenic <- Kest(ppp_obeso)
Protective <- Kest(ppp_prot)

#create the 2x2 figure structure, each of the following calls of plot()
#generates one of the 2x2 figures
par(mfrow=c(2,2))

plot(lohboot(ppp_obeso,fun=Kest,nsim=1000),main="Obesogenic",shade = NULL, col=c("black","red","black","black"),lty=c(1,1,2,2), legend=FALSE, xlim = c(0,0.025), ylim = c(0,0.02))
legend(x = "topleft",legend=c("K-iso","Confidence\nbands","K-pois"),col=c("black","black","red"),lty=c(1,2,1))
plot(lohboot(ppp_prot,fun=Kest,nsim=1000),main="Protective",shade = NULL, col=c("black","red","black","black"),lty=c(1,1,2,2), legend=FALSE, xlim = c(0,0.025), ylim = c(0,0.02))
legend(x = "topleft",legend=c("K-iso","Confidence\nbands","K-pois"),col=c("black","black","red"),lty=c(1,2,1))
title("name_of_first_area", line = -1, outer = TRUE)


#Second part: Second Area

#Load the shape file of the respective region from the stored location on your hard drive
#you need to check at which index the respective area can be found (see Evaluation Point code)
#replace X with the full path on your hard disk (incl .csv ending)

Shape2 <- readOGR("X")
Shape2_coord_trafo <- spTransform(Shape2, CRS("+proj=longlat"))
Area_shape2 <- Shape2_coord_trafo@polygons[[idx2]]@Polygons[[1]]@coords

bb_10_area2 <- list()

#creation of the bounding box for edge correction
#for Ripley, the base case edge correction is applied

for (i in 0:10)
bb_10_area2[[i+1]] <- c(min(Area_shape2[,2])-i*0.1*(max(Area_shape2[,2])-min(Area_shape2[,2])),min(Area_shape2[,1])-i*0.1*(max(Area_shape2[,1])-min(Area_shape2[,1])),max(Area_shape2[,2])+i*0.1*(max(Area_shape2[,2])-min(Area_shape2[,2])),max(Area_shape2[,1])+i*0.1*(max(Area_shape2[,1])-min(Area_shape2[,1])))

bb_10_Trafo_area2 <- lapply(bb_10_area2,box_transform)

#enter the path to the POI data file of the first area
#and execute the function from the pre-processing code 
points_total2 <- poi_preprocessing("X")

obeso_coord_trafo2 <- points_total2[points_total2$corr=="obeso",]
prot_coord_trafo2 <- points_total2[points_total2$corr=="prot",]


Window_box2 <- owin(xrange = c(bb_10_Trafo_area2[[3]][2],bb_10_Trafo_area2[[3]][4]), yrange = c(bb_10_Trafo_area2[[3]][1],bb_10_Trafo_area2[[3]][3]))

polbox_obeso2 = SpatialPolygons(list(Polygons(list(Polygon(cbind(c(bb_10_Trafo_area2[[3]][2],bb_10_Trafo_area2[[3]][4],bb_10_Trafo_area2[[3]][4],bb_10_Trafo_area2[[3]][2]),rep(c(bb_10_Trafo_area2[[3]][1],bb_10_Trafo_area2[[3]][3]),each=2)))), ID="Area2")))
ptsbox_obeso2 = SpatialPoints(cbind(obeso_coord_trafo2[,1], obeso_coord_trafo2[,2]))

obeso_coord_trafo2 <- obeso_coord_trafo2[!is.na(over(ptsbox_obeso2,polbox_obeso2)),]


polbox_prot2 = SpatialPolygons(list(Polygons(list(Polygon(cbind(c(bb_10_Trafo_area2[[3]][2],bb_10_Trafo_area2[[3]][4],bb_10_Trafo_area2[[3]][4],bb_10_Trafo_area2[[3]][2]),rep(c(bb_10_Trafo_area2[[3]][1],bb_10_Trafo_area2[[3]][3]),each=2)))), ID="Area2")))
ptsbox_prot2 = SpatialPoints(cbind(prot_coord_trafo2[,1], prot_coord_trafo2[,2]))

prot_coord_trafo2 <- prot_coord_trafo2[!is.na(over(ptsbox_prot2,polbox_prot2)),]


#Ripleys K (lower part showing second area)

library(spatstat)

w_obeso2 <- owin(c(min(obeso_coord_trafo2$lng),max(obeso_coord_trafo2$lng)), c(min(obeso_coord_trafo2$lat),max(obeso_coord_trafo2$lat)))
w_prot2 <- owin(c(min(prot_coord_trafo2$lng),max(prot_coord_trafo2$lng)), c(min(prot_coord_trafo2$lat),max(prot_coord_trafo2$lat)))

ppp_obeso2 <- ppp(obeso_coord_trafo2$lng, obeso_coord_trafo2$lat, window = w_obeso2)
ppp_prot2 <- ppp(prot_coord_trafo2$lng, prot_coord_trafo2$lat, window = w_prot2)

Obesogenic2 <- Kest(ppp_obeso2)
Protective2 <- Kest(ppp_prot2)


#third and fouth call of the plot function for the lower figure part

plot(lohboot(ppp_obeso2,fun=Kest,nsim=1000),main="Obesogenic",shade = NULL, col=c("black","red","black","black"),lty=c(1,1,2,2), legend=FALSE, xlim = c(0,0.025), ylim = c(0,0.02))
legend(x = "topleft",legend=c("K-iso","Confidence\nbands","K-pois"),col=c("black","black","red"),lty=c(1,2,1))
plot(lohboot(ppp_prot2,fun=Kest,nsim=1000),main="Protective",shade = NULL, col=c("black","red","black","black"),lty=c(1,1,2,2), legend=FALSE, xlim = c(0,0.025), ylim = c(0,0.02))
legend(x = "topleft",legend=c("K-iso","Confidence\nbands","K-pois"),col=c("black","black","red"),lty=c(1,2,1))
title("name_of_second_area", line = -1, outer = TRUE)
